# Supplementary material for: SPANNER: taxonomic assignment of sequences using pyramid matching of similarity profiles
Source: Bioinformatics. 2013 Jun 3;29(15):1858–64. doi: 10.1093/bioinformatics/btt313 (PMC3712219; doi:10.1093/bioinformatics/btt313)
Supplement: Supplementary Data [file supp_btt313_Supplemental_Table_S2.xlsx]

## Sheet: Sheet1
LCA rank (group)	SPANNER rank (group)	GI	putative function
Cellular Organisms	Order (Burkholderiales)	120612261	binding-protein-dependent transport system inner membrane protein
Domain (Bacteria)	Order (Burkholderiales)	120612852	amino acid adenylation domain-containing protein
Cellular Organisms	Class (Deltaproteobacteria)	220917267	Glu/Leu/Phe/Val dehydrogenase
Cellular Organisms	Class (Deltaproteobacteria)	86157606	methylthioadenosine phosphorylase
Domain (Bacteria)	Order (Actinomycetales)	119962539	tRNA delta(2)-isopentenylpyrophosphate transferase
Domain (Bacteria)	Order (Actinomycetales)	119962080	transcriptional accessory protein
Domain (Bacteria)	Order (Actinomycetales)	119962778	glucosyltransferase
Domain (Bacteria)	Order (Actinomycetales)	119964240	trans-hexaprenyltranstransferase
Domain (Bacteria)	Order (Actinomycetales)	116668663	urea amidolyase-like protein
Domain (Bacteria)	Order (Actinomycetales)	116668606	LysR family transcriptional regulator
Domain (Bacteria)	Order (Actinomycetales)	116669516	excalibur domain-containing protein
Domain (Bacteria)	Order (Actinomycetales)	116668748	glucosamine/galactosamine-6-phosphate isomerase
Domain (Bacteria)	Order (Actinomycetales)	116669233	phosphoenolpyruvate carboxykinase
Domain (Bacteria)	Order (Actinomycetales)	116671415	GMP synthase
Domain (Bacteria)	Order (Actinomycetales)	116669153	two component transcriptional regulator
Domain (Bacteria)	Order (Actinomycetales)	116671783	phosphate acetyltransferase
Domain (Bacteria)	Order (Actinomycetales)	116669864	response regulator receiver/unknown domain-containing protein
Domain (Bacteria)	Order (Bacillales)	118478241	aspartate aminotransferase
Domain (Bacteria)	Order (Rhizobiales)	49473694	DNA polymerase I
Domain (Bacteria)	Order (Rhizobiales)	163868945	hypothetical protein Btr_1928
Domain (Bacteria)	Order (Burkholderiales)	427822781	conserved hypothetical protein, partial
Domain (Bacteria)	Order (Burkholderiales)	33599338	acetolactate synthase large subunit
Domain (Bacteria)	Order (Burkholderiales)	33598889	catalase
Domain (Bacteria)	Order (Burkholderiales)	161610404	S-adenosylmethionine synthetase
Domain (Bacteria)	Order (Burkholderiales)	33592668	cytochrome C
Domain (Bacteria)	Order (Burkholderiales)	163857762	acetyl-CoA carboxylase carboxyltransferase subunit alpha
Domain (Bacteria)	Order (Rhizobiales)	146339940	hexapeptide repeat-containing protein
Phylum (Proteobacteria)	Family (Burkholderiaceae)	187925670	response regulator receiver protein
Phylum (Proteobacteria)	Family (Burkholderiaceae)	78061411	RND efflux system outer membrane lipoprotein
Domain (Archaea)	Order (Campylobacterales)	118475213	hypothetical protein CFF8240_0463
Cellular Organisms	Class (Clostridia)	118444447	hexapeptide transferase family protein
Domain (Bacteria)	Order (Actinomycetales)	25027879	glycogen branching protein
Domain (Bacteria)	Order (Actinomycetales)	19553360	UDP-N-acetylmuramoyl-L-alanyl-D-glutamate synthetase
Domain (Bacteria)	Order (Actinomycetales)	145295327	hypothetical protein cgR_1267
Domain (Bacteria)	Order (Actinomycetales)	418245915	type II citrate synthase
Domain (Bacteria)	Family (Burkholderiaceae)	38637939	sensor kinase
Domain (Bacteria)	Family (Burkholderiaceae)	113867885	2-methylisocitrate lyase
Domain (Bacteria)	Family (Burkholderiaceae)	113869523	phosphinothricin N-acetyltransferase
Phylum (Proteobacteria)	Family (Burkholderiaceae)	113869515	sedoheptulose 7-phosphate isomerase
Phylum (Proteobacteria)	Family (Burkholderiaceae)	116695785	LysR family transcriptional regulator
Phylum (Proteobacteria)	Family (Burkholderiaceae)	116695896	aldehyde dehydrogenase
Phylum (Proteobacteria)	Family (Burkholderiaceae)	73542509	NapD-like protein
Cellular Organisms	Family (Burkholderiaceae)	194290374	long-chain-fatty-acid--CoA ligase
Cellular Organisms	Order (Rickettsiales)	73667208	adenylate kinase
Domain (Bacteria)	Order (Rickettsiales)	73667375	ribonuclease H
Domain (Bacteria)	Order (Rickettsiales)	88657947	4-hydroxy-3-methylbut-2-en-1-yl diphosphate synthase
Phylum (Proteobacteria)	Family (Enterobacteriaceae)	292899734	Chemotaxis response regulator protein-glutamate methylesterase
Cellular Organisms	Class (Gammaproteobacteria)	167628009	hypothetical protein Fphi_1781
Cellular Organisms	Class (Gammaproteobacteria)	254876316	aconitate hydratase
Cellular Organisms	Order (Actinomycetales)	158316486	transketolase central region
Domain (Bacteria)	Order (Bacillales)	312109766	hypothetical protein GY4MC1_0643
Cellular Organisms	Order (Bacillales)	312112698	alanine dehydrogenase
Domain (Bacteria)	Order (Bacillales)	312111120	cobyric acid synthase CobQ
Phylum (Firmicutes)	Family (Bacillaceae)	138896807	ribose ABC transporter ribose-binding protein
Domain (Bacteria)	Order (Bacillales)	138895257	arsenical-resistance protein
Cellular Organisms	Order (Bacillales)	138895145	glutamine synthetase
Cellular Organisms	Class (Deltaproteobacteria)	222055884	phenylacetate--CoA ligase
Cellular Organisms	Class (Gammaproteobacteria)	145636636	hypothetical protein CGSHiHH_03508
Domain (Bacteria)	Order (Lactobacillales)	116332866	aldo/keto reductase
Domain (Bacteria)	Order (Lactobacillales)	184155582	3-phosphoshikimate 1-carboxyvinyltransferase
Domain (Bacteria)	Order (Lactobacillales)	260662069	aminotransferase
Domain (Bacteria)	Order (Lactobacillales)	116630049	diaminopropionate ammonia-lyase
Domain (Bacteria)	Order (Lactobacillales)	260101777	30S ribosomal protein S15
Domain (Bacteria)	Order (Lactobacillales)	161506684	phage DEAD box family helicase
Cellular Organisms	Order (Lactobacillales)	417019051	Carboxymuconolactone decarboxylase, partial
Domain (Bacteria)	Order (Bacillales)	16799419	hypothetical protein lin0342
Cellular Organisms	Class (Bacilli)	46906779	hypothetical protein LMOf2365_0563
Domain (Bacteria)	Order (Rhizobiales)	220921724	porphobilinogen deaminase
Domain (Bacteria)	Order (Rhizobiales)	220925173	extracellular ligand-binding receptor
Domain (Bacteria)	Order (Actinomycetales)	169632006	hypothetical protein MAB_4933
Domain (Bacteria)	Order (Actinomycetales)	145222247	arsenical resistance operon trans-acting repressor ArsD
Domain (Bacteria)	Order (Actinomycetales)	145225129	regulatory protein IclR
Domain (Bacteria)	Order (Actinomycetales)	145223110	AMP-dependent synthetase and ligase
Domain (Bacteria)	Order (Actinomycetales)	119866715	nitrilase/cyanide hydratase and apolipoprotein N-acyltransferase
Domain (Bacteria)	Order (Actinomycetales)	119867176	translation initiation factor IF-1
Domain (Bacteria)	Order (Actinomycetales)	119867913	ribonucleotide-diphosphate reductase subunit beta
Domain (Bacteria)	Order (Actinomycetales)	119870050	AMP-dependent synthetase and ligase
Domain (Bacteria)	Order (Actinomycetales)	119867769	4-carboxymuconolactone decarboxylase
Domain (Bacteria)	Order (Actinomycetales)	119869441	protein tyrosine phosphatase
Domain (Bacteria)	Order (Actinomycetales)	119871368	TetR family transcriptional regulator
Domain (Bacteria)	Order (Actinomycetales)	119871465	nitrate/sulfonate/bicarbonate ABC transporter periplasmic component-like protein
Domain (Bacteria)	Order (Actinomycetales)	119871014	2-isopropylmalate synthase
Domain (Bacteria)	Order (Actinomycetales)	119869296	carbamoyl-phosphate synthase subunit L
Cellular Organisms	Order (Actinomycetales)	119868826	dienelactone hydrolase
Domain (Bacteria)	Order (Actinomycetales)	253800086	transcriptional regulator, luxR-family
Domain (Bacteria)	Order (Actinomycetales)	118619523	hypothetical protein MUL_4386
Domain (Bacteria)	Order (Actinomycetales)	118617709	Lrp/AsnC family transcriptional regulator
Domain (Bacteria)	Order (Actinomycetales)	118616741	transmembrane transport protein MmpL13
Domain (Bacteria)	Order (Actinomycetales)	118619832	hypothetical protein MUL_4776
Domain (Bacteria)	Order (Rhizobiales)	116249692	putative desulfurization protein
Domain (Bacteria)	Order (Rhizobiales)	36958616	dTDP-glucose 4,6-dehydratase
Domain (Bacteria)	Order (Rhizobiales)	227819370	NTP pyrophosphohydrolase
Cellular Organisms	Class (Actinobacteria_class)	226185023	conserved hypothetical protein
Domain (Bacteria)	Order (Actinomycetales)	226185534	adenine phosphoribosyltransferase
Cellular Organisms	Order (Actinomycetales)	111021597	transcriptional regulator
Cellular Organisms	Order (Actinomycetales)	226362155	hydrolase
Domain (Bacteria)	Order (Rickettsiales)	15892766	competence protein F
Domain (Bacteria)	Family (Rickettsiaceae)	67459476	molecular chaperone DnaK
Cellular Organisms	Class (Alphaproteobacteria)	67458985	CTP synthetase
Cellular Organisms	Order (Rickettsiales)	67459127	pyruvate phosphate dikinase
Domain (Bacteria)	Family (Rickettsiaceae)	15604059	molecular chaperone DnaK
Phylum (Proteobacteria)	Family (Rickettsiaceae)	165933087	bifunctional malic enzyme oxidoreductase/phosphotransacetylase
Domain (Bacteria)	Family (Enterobacteriaceae)	110806692	ribonucleotide-diphosphate reductase subunit alpha
Cellular Organisms	Class (Bacilli)	418632613	excinuclease ABC, B subunit
Domain (Bacteria)	Order (Bacillales)	73662039	hypothetical protein SSP0730
Domain (Bacteria)	Order (Lactobacillales)	386317577	amino acid ABC transporter permease
Domain (Bacteria)	Order (Actinomycetales)	182439320	DNA polymerase I
Domain (Bacteria)	Order (Actinomycetales)	326779199	Methylcrotonoyl-CoA carboxylase
Domain (Bacteria)	Order (Actinomycetales)	182438718	ATP-dependent protease ATP-binding subunit ClpX
Domain (Bacteria)	Order (Actinomycetales)	182439914	hydantoinase/oxoprolinase
Domain (Bacteria)	Order (Actinomycetales)	182440521	phosphoglucomutase
Cellular Organisms	Class (Clostridia)	289578159	4Fe-4S ferredoxin iron-sulfur binding domain-containing protein
Cellular Organisms	Class (Clostridia)	20808019	translation initiation factor eIF-2B subunit alpha
Cellular Organisms	Class (Clostridia)	20808537	tRNA and rRNA cytosine-C5-methylase
Cellular Organisms	Class (Clostridia)	20807474	major facilitator superfamily permease
Phylum (Proteobacteria)	Family (Rickettsiaceae)	58584796	bifunctional proline dehydrogenase/pyrroline-5-carboxylate dehydrogenase
Cellular Organisms	Order (Rickettsiales)	190571074	phosphoglyceromutase
Phylum (Firmicutes)	Family (Rickettsiaceae)	190570784	site-specific recombinase, resolvase family
Phylum (Proteobacteria)	Family (Rickettsiaceae)	190571642	signal recognition particle protein FtsY
Domain (Bacteria)	Family (Rickettsiaceae)	190570725	DNA mismatch repair protein
Cellular Organisms	Class (Gammaproteobacteria)	285018123	carbamoyl-phosphate synthetase large chain protein
